# Supplementary material for: The Potential of Gut Microbiota in Prediction of Stroke-Associated Pneumonia
Source: Brain Sci. 2023 Aug 17;13(8):1217. doi: 10.3390/brainsci13081217 (PMC10452830; doi:10.3390/brainsci13081217)
Supplement: Supplementary file 1 [file brainsci-13-01217-s001.zip]

Archive with 1 entries (1 files):
- brainsci-2480226-supplementary.pdf
